# Supplementary material for: Fungal Signature of Moisture Damage in Buildings: Identification by Targeted and Untargeted Approaches with Mycobiome Data
Source: Appl Environ Microbiol. 2020 Aug 18;86(17):e01047-20. doi: 10.1128/AEM.01047-20 (PMC7440782; doi:10.1128/AEM.01047-20)
Supplement: Supplemental file 2 [file AEM.01047-20-sd001.xlsx]

## Sheet: Sheet1
DATASET S1 Fungi identified for their minimum moisture requirements for growth, including the fungal name used in the original citation along with current taxonomic name and whether the taxa were found in the current dataset
						Snow 1949 (Table 2)	Armolik and Dickson 1956 (Table 2)	Panasenko 1967 (Table 2)			Mislivec and Tuite 1970 (Table 1)	Grant et al. 1989 (Table 4)	Northolt et al. 1995 (Table 1)			Sedlbauer 2000 (Table 4)	Fontana 2007 (Appendix D)	Pitting & Hocking 2009 (Chapters 5,10)	Segers et al. 2015 (Table 4)
	Name in citation	Current taxonomy or name to use for purposes of identification in UNITE v.02.02.2019	Whether identified in current dataset; if so, using UNITE database with global or reference singleton species	Mean minimum aw	Absolute minimum aw	Minimum aw for germination	Minimum aw for germination	Minimum aw, range or value	Minimum aw	Mean minimum aw	Minimum aw for germination	Minimum aw	Minimum aw, range or value	Minimum aw	Mean minimum aw	Minimum aw	Minimum aw	Minimum aw	Minimum aw
1	Sistotrema brinkmannii	Sistotrema brinkmannii	With both UNITE databases	0.97	0.97	--	--	--	--	--	--	0.97	--	--	--	--	--	--	--
2	Rhizoctonia solani	Rhizoctonia solani	Not identified (not in UNITE)	0.96	0.96	--	--	--	--	--	--	--	0.96	0.96	0.96	--	--	--	--
3	Chaetomium globosum	Chaetomium globosum	UNITE with reference singletons	0.94	0.94	--	--	--	--	--	--	--	--	--	--	--	--	0.94	--
4	Botrytis cinerea	Botrytis cinerea	UNITE with global singletons	0.93	0.93	0.93	--	0.94	0.93	0.93-0.95	--	--	0.94	0.93	0.93-0.95	0.93	--	--	--
5	Mucor plumbeus	Mucor plumbeus	Not identified (present in UNITE)	0.93	0.93	0.93	--	--	--	--	--	0.93	0.93	0.93	0.93	0.93	--	--	--
6	Phoma herbarum	Phoma herbarum	UNITE with reference singletons	0.93	0.93	--	--	--	--	--	--	0.93	--	--	--	--	--	--	--
7	Mucor racemosus	Mucor racemosus	Not identified (present in UNITE)	0.93	0.92	--	--	0.92	0.92	0.92	--	--	0.94	0.94	0.94	--	--	--	--
8	Thamnidium elegans	Thamnidium elegans	Not identified (present in UNITE)	0.93	0.92	--	--	0.93	0.92	0.92-0.94	--	--	0.94	0.94	0.94	--	--	--	--
9	Stachybotrys chartarum	Stachybotrys chartarum	With both UNITE databases	0.926	0.89	--	--	0.94	0.93	0.93-0.95	--	0.93	0.94	0.94	0.94	0.89	0.94	--	--
10	Rhizopus stolonifer	Rhizopus stolonifer	Not identified (present in UNITE)	0.926	0.92	0.93	--	0.93	0.92	0.92-0.94	--	--	0.93	0.93	0.93	0.92	0.93	--	--
11	Neosartorya fischeri	Aspergillus fischeri	UNITE with global singletons	0.925	0.925	--	--	--	--	--	--	--	0.925	0.925	0.925	--	--	--	--
12	Rhodotorula mucilaginosa	Rhodotorula mucilaginosa	With both UNITE databases	0.92	0.92	--	--	--	--	--	--	--	--	--	--	--	--	0.92	--
13	Trichoderma lignorum	Trichoderma viride	Not identified (present in UNITE)	0.92	0.92	--	--	0.92	0.92	0.92	--	--	--	--	--	--	--	--	--
14	Geomyces pannorum	Pseudogymnoascus pannorum	Not identified (present in UNITE)	0.905	0.89	--	--	--	--	--	--	0.89	0.92	0.92	0.92	--	--	--	--
15	Mucor circinelloides	Mucor circinelloides	Not identified (present in UNITE)	0.9	0.9	--	--	--	--	--	--	--	0.9	0.9	0.9	--	--	--	--
16	Penicillium digitatum	Penicillium digitatum	Not identified (present in UNITE)	0.9	0.9	--	--	--	--	--	--	--	0.9	0.9	0.9	--	--	--	--
17	Pichia membranaefaciens	Pichia membranifaciens	With both UNITE databases	0.9	0.9	--	--	--	--	--	--	--	--	--	--	--	--	0.9	--
18	Verticillium lecanii	Lecanicillium lecanii	UNITE with global singletons	0.9	0.9	--	--	--	--	--	--	--	0.9	0.9	0.9	--	--	--	--
19	Fusarium graminearum	Gibberella zeae	Not identified (present in UNITE)	0.89	0.89	--	--	--	--	--	--	--	0.89	0.89	0.89	--	--	--	--
20	Fusarium poae	Fusarium poae	With both UNITE databases	0.89	0.89	--	--	--	--	--	--	--	0.89	0.89	0.89	--	--	--	--
21	Fusarium tricinctum	Gibberella tricincta	Not identified (present in UNITE)	0.89	0.89	--	--	--	--	--	--	--	0.89	0.89	0.89	--	--	--	--
22	Saccharomyces cerevisiae	Saccharomyces cerevisiae	Not identified (present in UNITE)	0.89	0.89	--	--	--	--	--	--	--	--	--	--	--	--	0.89	--
23	Ulocladium chartarum	Ulocladium chartarum	With both UNITE databases	0.89	0.89	--	--	--	--	--	--	0.89	--	--	--	--	--	--	--
24	Aureobasidium pullulans	Aureobasidium pullulans	With both UNITE databases	0.885	0.88	--	--	--	--	--	--	0.89	--	--	--	0.88	--	--	--
25	Fusarium culmorum	Fusarium culmorum	UNITE with global singletons	0.885	0.87	--	--	--	--	--	--	--	0.89	0.87	0.87-0.91	0.9	--	--	--
26	Fusarium oxysporum	Fusarium oxysporum	With both UNITE databases	0.885	0.87	--	--	--	--	--	--	--	0.88	0.87	0.87-0.89	0.9	--	--	--
27	Fusarium solani	Fusarium solani	With both UNITE databases	0.885	0.87	--	--	--	--	--	--	--	0.885	0.87	0.87-0.90	0.9	--	--	--
28	Trichothecium roseum	Trichothecium roseum	With both UNITE databases	0.884	0.86	0.9	--	0.87	0.86	0.86-0.88	--	--	0.9	0.9	0.9	0.86	0.9	--	--
29	Absidia lichtheimii	Lichtheimia corymbifera	Not identified (present in UNITE)	0.88	0.88	--	--	0.885	0.88	0.88-0.89	--	--	--	--	--	--	--	--	--
30	Chrysonilia sitophila/Monilia sitophila	Neurospora sitophila	Not identified (not in UNITE)	0.88	0.88	--	--	0.89	0.88	0.88-0.90	--	--	--	--	--	--	--	--	--
31	Fusarium moniliforme	Fusarium fujikuroi	UNITE with global singletons	0.877667	0.87	--	0.873	--	--	--	--	0.89	0.87	0.87	0.87	--	--	--	--
32	Cladosporium australiense	Cladosporium australiense	Not identified (not in UNITE)	0.87	0.87	--	--	--	--	--	--	--	--	--	--	--	--	--	0.87
33	Cladosporium delicatulum	Cladosporium delicatulum	With both UNITE databases	0.87	0.87	--	--	--	--	--	--	--	--	--	--	--	--	--	0.87
34	Cladosporium inversicolor	Cladosporium inversicolor	Not identified (not in UNITE)	0.87	0.87	--	--	--	--	--	--	--	--	--	--	--	--	--	0.87
35	Fusarium avenaceum	Gibberella avenacea	UNITE with global singletons	0.87	0.87	--	--	--	--	--	--	--	0.89	0.87	0.87-0.91	--	--	--	--
36	Paecilomyces lilacinus	Purpureocillium lilacinum	With both UNITE databases	0.87	0.84	--	--	0.91	0.9	0.9-0.92	--	--	--	--	--	0.84	--	--	--
37	Penicillium italicum	Penicillium italicum	Not identified (not in UNITE)	0.87	0.87	--	--	0.87	0.87	0.87	--	--	--	--	--	--	--	--	--
38	Penicillium oxalicum	Penicillium oxalicum	With both UNITE databases	0.87	0.86	--	--	--	--	--	0.86	--	0.88	0.88	0.88	--	--	--	--
39	Alternaria alternata	Alternaria alternata	With both UNITE databases	0.86	0.85	--	--	0.85	0.85	0.85	--	0.89	0.865	0.85	0.85-0.88	0.85	--	--	--
40	Aspergillus clavatus	Aspergillus clavatus	With both UNITE databases	0.86	0.85	--	--	0.88	0.88	0.88	--	--	0.85	0.85	0.85	--	0.85	--	--
41	Cladosporium herbarum	Cladosporium herbarum	Not identified (present in UNITE)	0.86	0.85	0.88	--	0.855	0.85	0.85-0.86	--	--	0.865	0.85	0.85-0.88	--	--	--	--
42	Epicoccum nigrum	Epicoccum nigrum	With both UNITE databases	0.86	0.86	--	--	--	--	--	--	--	0.88	0.86	0.86-0.90	--	--	--	--
43	Fusarium sporotrichioides	Fusarium sporotrichioides	UNITE with reference singletons	0.86	0.86	--	--	--	--	--	--	--	0.87	0.86	0.86-0.88	--	--	--	--
44	Cladosporium cladosporioides	Cladosporium cladosporioides	UNITE with global singletons	0.8525	0.84	--	--	--	--	--	--	0.84	0.87	0.86	0.86-0.88	0.84	--	--	0.87
45	Cladosporium allicinum	Cladosporium allicinum	Not identified (not in UNITE)	0.85	0.85	--	--	--	--	--	--	--	--	--	--	--	--	--	0.85
46	Cladosporium dominicanum	Cladosporium dominicanum	With both UNITE databases	0.85	0.85	--	--	--	--	--	--	--	--	--	--	--	--	--	0.85
47	Cladosporium globisporum	Cladosporium globisporum	Not identified (not in UNITE)	0.85	0.85	--	--	--	--	--	--	--	--	--	--	--	--	--	0.85
48	Cladosporium langeronii	Cladosporium langeronii	Not identified (not in UNITE)	0.85	0.85	--	--	--	--	--	--	--	--	--	--	--	--	--	0.85
49	Cladosporium perangustum	Cladosporium perangustum	Not identified (not in UNITE)	0.85	0.85	--	--	--	--	--	--	--	--	--	--	--	--	--	0.85
50	Cladosporium pseudocladosporioides	Cladosporium pseudocladosporioides	Not identified (not in UNITE)	0.85	0.85	--	--	--	--	--	--	--	--	--	--	--	--	--	0.85
51	Cladosporium ramotenellum	Cladosporium ramotenellum	With both UNITE databases	0.85	0.85	--	--	--	--	--	--	--	--	--	--	--	--	--	0.85
52	Cladosporium tenellum	Cladosporium tenellum	Not identified (not in UNITE)	0.85	0.85	--	--	--	--	--	--	--	--	--	--	--	--	--	0.85
53	Pichia anomala	Wickerhamomyces anomalus	With both UNITE databases	0.85	0.85	--	--	--	--	--	--	--	--	--	--	--	--	0.85	--
54	Scopulariopsis brevicaulis	Microascus brevicaulis	With both UNITE databases	0.85	0.85	--	--	0.85	0.85	0.85	--	--	--	--	--	0.85	--	--	--
55	Byssochlamys nivea	Byssochlamys lagunculariae	With both UNITE databases	0.84	0.84	--	--	--	--	--	--	--	0.88	0.84	0.84-0.92	--	0.84	--	--
56	Penicillium rugulosum	Talaromyces rugulosus	With both UNITE databases	0.836667	0.8	0.86	--	0.8	0.8	0.8	--	--	0.85	0.85	0.85	--	--	--	--
57	Aspergillus fumigatus	Aspergillus fumigatus	With both UNITE databases	0.835	0.82	--	--	0.85	0.85	0.85	--	--	0.895	0.85	0.85-0.94	0.82	0.82	--	--
58	Debaryomyces hansenii	Debaryomyces hansenii	With both UNITE databases	0.835	0.83	--	--	--	--	--	--	--	--	--	--	--	0.83	0.84	--
59	Penicillium commune	Penicillium commune	Not identified (present in UNITE)	0.83	0.83	--	--	--	--	--	--	--	0.83	0.83	0.83	--	--	--	--
60	Penicillium islandicum	Talaromyces islandicus	With both UNITE databases	0.83	0.83	--	--	--	--	--	--	--	0.845	0.83	0.83-0.86	--	0.83	--	--
61	Penicillium palitans	Penicillium palitans	Not identified (not in UNITE)	0.83	0.83	--	--	--	--	--	0.83	--	--	--	--	--	--	--	--
62	Penicillium roqueforti	Penicillium roqueforti	UNITE with reference singletons	0.83	0.83	--	--	--	--	--	--	--	0.83	0.83	0.83	--	--	--	--
63	Cladosporium sphaerospermum	Cladosporium sphaerospermum	With both UNITE databases	0.825	0.815	--	--	--	--	--	--	0.84	--	--	--	0.815	--	--	0.82
64	Penicillium expansum	Penicillium expansum	With both UNITE databases	0.824	0.82	--	--	0.82	0.82	0.82	0.83	--	0.835	0.82	0.82-0.85	0.82	0.83	--	--
65	Cladosporium halotolerans	Cladosporium halotolerans	With both UNITE databases	0.82	0.82	--	--	--	--	--	--	--	--	--	--	--	--	--	0.82
66	Penicillium phaeojanthinellum	Penicillium phaeojanthinellum	Not identified (not in UNITE)	0.82	0.82	0.82	--	--	--	--	--	--	--	--	--	--	--	--	--
67	Penicillium wortmanni	Talaromyces wortmannii	With both UNITE databases	0.82	0.82	0.82	--	--	--	--	--	--	--	--	--	--	--	--	--
68	Penicillium frequentans	Penicillium glabrum	Not identified (present in UNITE)	0.81	0.81	--	--	--	--	--	0.81	--	--	--	--	--	--	--	--
69	Penicillium patulum	Penicillium solitum	With both UNITE databases	0.81	0.81	--	--	--	--	--	--	--	--	--	--	--	0.81	--	--
70	Penicillium urticae	Penicillium griseofulvum	Not identified (present in UNITE)	0.81	0.81	--	--	--	--	--	0.81	--	0.83	0.81	0.81-0.85	--	--	--	--
71	Penicillium verrucosum	Penicillium verrucosum	Not identified (present in UNITE)	0.81	0.81	--	--	--	--	--	--	--	0.82	0.81	0.81-0.83	--	--	--	--
72	Schizosaccharomyces pombe	Schizosaccharomyces pombe	Not identified (present in UNITE)	0.81	0.81	--	--	--	--	--	--	--	--	--	--	--	--	0.81	--
73	Penicillium viridicatum/Penicillium cyclopium	Penicillium aurantiogriseum	With both UNITE databases	0.81	0.79	0.84	0.81	--	--	--	0.81	--	0.82	0.79	0.79-0.85	0.8	0.81	--	--
74	Aspergillus niger	Aspergillus niger	With both UNITE databases	0.808	0.76	0.84	0.79	0.885	0.88	0.88-0.89	--	--	--	--	--	0.76	0.77	--	--
75	Aspergillus parasiticus	Aspergillus parasiticus	With both UNITE databases	0.806667	0.78	--	--	--	--	--	--	--	0.8	0.78	0.78-0.82	0.82	0.82	--	--
76	Penicillium citrinum	Penicillium citrinum	With both UNITE databases	0.806	0.8	0.8	--	--	--	--	0.83	--	0.81	0.8	0.80-0.82	0.8	0.8	--	--
77	Penicillium chrysogenum	Penicillium chrysogenum	UNITE with global singletons	0.801667	0.78	--	0.79	0.85	0.85	0.85	0.81	0.79	0.795	0.78	0.78-0.81	0.79	--	--	--
78	Aspergillus nidulans	Aspergillus nidulans	Not identified (present in UNITE)	0.8	0.78	0.82	--	0.8	0.8	0.8	--	--	--	--	--	0.78	--	--	--
79	Saccharomyces bailii	Zygosaccharomyces bailii	Not identified (present in UNITE)	0.8	0.8	--	--	--	--	--	--	--	--	--	--	--	0.8	0.8	--
80	Penicillium spinulosum	Penicillium spinulosum	UNITE with reference singletons	0.795	0.79	--	--	0.8	0.8	0.8	--	0.79	--	--	--	--	--	--	--
81	Paecilomyces variotii	Byssochlamys spectabilis	With both UNITE databases	0.79	0.79	--	--	--	--	--	--	--	0.815	0.79	0.79-0.84	--	--	--	--
82	Penicillium fellutanum	Penicillium dierckxii	With both UNITE databases	0.79	0.78	0.8	--	--	--	--	--	--	0.79	0.78	0.78-0.80	--	--	--	--
83	Aspergillus flavus	Aspergillus flavus	With both UNITE databases	0.7884	0.78	--	0.802	0.8	0.8	0.8	--	--	0.79	0.78	0.78-0.80	0.78	0.78	--	--
84	Penicillium brevicompactum	Penicillium brevicompactum	With both UNITE databases	0.7825	0.75	--	--	--	--	--	0.81	0.79	0.8	0.78	0.78-0.82	0.75	--	--	--
85	Aspergillus sydowii	Aspergillus sydowii	With both UNITE databases	0.78	0.78	0.78	--	--	--	--	--	--	0.78	0.78	0.78	--	--	--	--
86	Aspergillus tamarii	Aspergillus tamarii	With both UNITE databases	0.78	0.78	--	--	--	--	--	--	--	0.78	0.78	0.78	--	--	--	--
87	Aspergillus ochraceus	Aspergillus ochraceus	With both UNITE databases	0.775	0.76	--	--	0.8	0.8	0.8	--	--	0.795	0.76	0.76-0.83	0.77	0.77	--	--
88	Aspergillus terreus	Aspergillus terreus	With both UNITE databases	0.775	0.77	--	--	--	--	--	--	--	0.78	0.78	0.78	0.77	--	--	--
89	Aspergillus versicolor	Aspergillus versicolor	With both UNITE databases	0.77	0.75	0.78	--	0.75	0.75	0.75	--	0.79	0.78	0.78	0.78	0.75	--	--	--
90	Basipetospora halophila	Phialosimplex halophilus	Not identified (present in UNITE)	0.77	0.77	--	--	--	--	--	--	--	0.775	0.77	0.77-0.78	--	--	--	--
91	Exophiala werneckii	Hortaea werneckii	With both UNITE databases	0.77	0.77	--	--	--	--	--	--	--	0.775	0.77	0.77-0.78	--	--	--	--
92	Polypaecilum pisci	Aspergillus pisci	Not identified (not in UNITE)	0.75	0.75	--	--	--	--	--	--	--	0.76	0.75	0.75-0.77	--	--	--	--
93	Aspergillus candidus	Aspergillus candidus	With both UNITE databases	0.748	0.74	0.75	--	0.75	0.75	0.75	--	--	0.765	0.75	0.75-0.78	0.74	0.75	--	--
94	Aspergillus penicillioides	Aspergillus penicillioides	With both UNITE databases	0.73	0.73	--	--	--	--	--	--	--	0.75	0.73	0.73-0.77	--	--	--	--
95	Aspergillus restrictus	Aspergillus restrictus	With both UNITE databases	0.73	0.71	0.75	--	--	--	--	--	--	0.73	0.71	0.71-0.75	0.71	0.75	--	--
96	Aspergillus wentii	Aspergillus wentii	With both UNITE databases	0.73	0.73	--	--	--	--	--	--	--	0.74	0.73	0.73-0.75	--	--	--	--
97	Aspergillus amstelodami	Aspergillus amstelodami	Not identified (present in UNITE)	0.721	0.703	0.75	0.703	--	--	--	--	--	--	--	--	0.71	--	--	--
98	Aspergillus repens/Eurotium repens/A. herbariorum/E. herbariorum	Aspergillus glaucus	Not identified (present in UNITE)	0.719	0.65	--	0.715	0.65	0.65	0.65	--	0.76	0.73	0.72	0.72-0.74	0.75	--	--	--
99	Chrysosporium xerophilum	Xerochrysium xerophilum	With both UNITE databases	0.71	0.71	--	--	--	--	--	--	--	0.71	0.71	0.71	--	--	--	--
100	Aspergillus ruber	Aspergillus ruber	With both UNITE databases	0.708333	0.7	--	0.715	--	--	--	--	--	0.705	0.7	0.70-0.71	0.71	--	--	--
101	Eurotium amstelodami	Aspergillus montevidensis	Not identified (present in UNITE)	0.705	0.7	--	--	--	--	--	--	--	0.735	0.71	0.71-0.76	--	0.7	--	--
102	Eurotium chevalieri	Aspergillus chevalieri	Not identified (not in UNITE)	0.705	0.65	0.75	--	0.65	0.65	0.65	--	--	0.72	0.71	0.71-0.73	--	0.71	--	--
103	Absidia glauca	Absidia glauca	Not identified (present in UNITE)	0.7	0.7	--	--	--	--	--	--	--	--	--	--	0.7	--	--	--
104	Wallemia sebi	Wallemia sebi	With both UNITE databases	0.695	0.69	--	--	--	--	--	--	--	0.72	0.69	0.69-0.75	0.7	--	--	--
105	Chrysosporium fastidium	Bettsia fastidia	Not identified (not in UNITE)	0.665	0.61	--	--	--	--	--	--	--	0.61	0.61	0.61	0.72	--	--	--
106	Eurotium echinulatum	Aspergillus echinulatus	Not identified (not in UNITE)	0.64	0.64	--	--	--	--	--	--	--	0.64	0.64	0.64	--	--	--	--
107	Saccharomyces rouxii	Zygosaccharomyces rouxii	Not identified (present in UNITE)	0.62	0.62	--	--	--	--	--	--	--	--	--	--	--	0.62	0.62	--
108	Xeromyces bisporus	Xeromyces bisporus	With both UNITE databases	0.61	0.61	--	--	--	--	--	--	--	0.61	0.61	0.61	--	0.61	--	--
D. Snow, “The germination of mould spores at controlled humidities,” Ann. Appl. Biol., vol. 36, no. 1, pp. 1–13, Mar. 1949, doi: 10.1111/j.1744-7348.1949.tb06395.x.
N. Armolik and J. Dickson, “Minimum humidity requirement for germination of conidia of fungi associated with storage of grain,” Phytopathology, vol. 46, pp. 462–465, 1956.
V. T. Panasenko, “Ecology of microfungi,” Bot. Rev., vol. 33, no. 3, pp. 189–215, Jul. 1967, doi: 10.1007/BF02858637.
P. B. Mislivec and J. Tuite, “Temperature and Relative Humidity Requirements of Species of Penicillium Isolated from Yellow Dent Corn Kernels,” Mycologia, vol. 62, no. 1, pp. 75–88, Jan. 1970, doi: 10.1080/00275514.1970.12018944.
C. Grant, C. A. Hunter, B. Flannigan, and A. F. Bravery, “The moisture requirements of moulds isolated from domestic dwellings,” Int. Biodeterior., vol. 25, no. 4, pp. 259–284, Jan. 1989, doi: 10.1016/0265-3036(89)90002-X.
M. D. Northolt, J. C. Frisvad, and R. A. Samson, “Occurrence of food-borne fungi and factors for growth,” in Introduction to Food-Borne Fungi, 4th ed., R. A. Samson, E. S. Hoekstra, J. C. Frisvad, and O. Filtenborg, Eds. Delft, The Netherlands: Centraalbureau voor Schimmelcultures, 1995, pp. 243–250.
K. Sedlbauer, “Prediction of Mould Fungus Formation on the Surface of and Inside Building Components,” Doctoral thesis, University of Stuttgart, Fraunhofer Institute for Building Physics, Stuttgart, Germany, 2000.
A. J. J. Fontana, “Appendix D: Minimum Water Activity Limits for Growth of Microorganisms,” in Water Activity in Foods: Fundamentals and Applications, G. V. Barbosa‐Cánovas, A. J. J. Fontana, S. J. Schmidt, and T. P. Labuza, Eds. Blackwell Publishing and the Institute of Food Technologists, 2007, p. 405.
J. I. Pitt and A. D. Hocking, Fungi and Food Spoilage, 3rd Edition. Springer.
F. J. J. Segers, et al. "Xerotolerant Cladosporium sphaerospermum are predominant on indoor surfaces compared to other Cladosporium species." PloS One 10.12, 2015.
