# Supplementary material for: Fungal Signature of Moisture Damage in Buildings: Identification by Targeted and Untargeted Approaches with Mycobiome Data
Source: Appl Environ Microbiol. 2020 Aug 18;86(17):e01047-20. doi: 10.1128/AEM.01047-20 (PMC7440782; doi:10.1128/AEM.01047-20)
Supplement: Supplemental file 3 [file AEM.01047-20-sd002.xlsx]

## Sheet: Sheet1
DATASET S2: Fungal taxa and groups used to generate the ERMI index, from Vesper et al., 2007, detailing current taxonomy and whether found in the current dataset
	Taxa	ERMI Group	Appearance location in original table	Current taxonomy or name to use for purposes of identification in UNITE v.02.02.2019	Identified in current dataset; if so, using UNITE database with or without singleton species
1	Aspergillus flavus	Group 1	in main table	Aspergillus flavus	Both UNITE databases
2	Aspergillus oryzae	Group 1	included in footnote for A. flavus; currently recognized as A. flavus	--	--
3	Aspergillus fumigatus	Group 1	in main table	Aspergillus fumigatus	Both UNITE databases
4	Neosartorya fischeri	Group 1	included in footnote for A. fumigatus	Aspergillus fischeri	UNITE with global singletons
5	Aspergillus niger	Group 1	in main table	Aspergillus niger	Both UNITE databases
6	Aspergillus foetidus	Group 1	included in footnote for A. niger	Aspergillus foetidus	UNITE with global singletons
7	Aspergillus phoenicis	Group 1	appears as "A. pheonicis" in footnote for A. niger; currently recgnoized as A. niger	--	--
8	Aspergillus ochraceus	Group 1	in main table	Aspergillus ochraceus	Both UNITE databases
9	Aspergillus ostianus	Group 1	included in footnote for A. ochraceus	Aspergillus ostianus	Both UNITE databases
10	Aspergillus penicillioides	Group 1	in main table	Aspergillus penicillioides	Both UNITE databases
11	Aspergillus restrictus	Group 1	in main table	Aspergillus restrictus	Both UNITE databases
12	Aspergillus caesillus	Group 1	included in footnote for A. restrictus; not a currently recognized species	--	--
13	Aspergillus conicus	Group 1	included in footnote for A. restrictus	Aspergillus conicus	Both UNITE databases
14	Aspergillus sclerotiorum	Group 1	in main table	Aspergillus sclerotiorum	UNITE with reference singletons
15	Aspergillus sydowii	Group 1	in main table	Aspergillus sydowii	Both UNITE databases
16	Aspergillus unguis	Group 1	in main table	Aspergillus unguis	Both UNITE databases
17	Aspergillus versicolor	Group 1	in main table	Aspergillus versicolor	Both UNITE databases
18	Aureobasidium pullulans	Group 1	in main table	Aureobasidium pullulans	Both UNITE databases
19	Chaetomium globosum	Group 1	in main table	Chaetomium globosum	UNITE with reference singletons
20	Cladosporium sphaerospermum	Group 1	in main table	Cladosporium sphaerospermum	Both UNITE databases
21	Eurotium amstelodami	Group 1	in main table	Aspergillus amstelodami	Not identified (not in UNITE)
22	Eurotium chevalieri	Group 1	included in footnote for E. amstelodami	Aspergillus chevalieri	Not identified (not in UNITE)
23	Eurotium herbariorum	Group 1	included in footnote for E. amstelodami	Aspergillus glaucus	Not identified (in UNITE)
24	Eurotium rubrum	Group 1	included in footnote for E. amstelodami	Aspergillus ruber	Both UNITE databases
25	Eurotium repens	Group 1	included in footnote for E. amstelodami	Aspergillus repens	Not identified (not in UNITE)
26	Paecilomyces variotii	Group 1	in main table	Byssochlamys spectabilis	Both UNITE databases
27	Penicillium brevicompactum	Group 1	in main table	Penicillium brevicompactum	Both UNITE databases
28	Penicillium corylophilum	Group 1	in main table	Penicillium corylophilum	Both UNITE databases
29	Penicillium (Group 2)	Group 1	in main table	--	--
30	Penicillium crustosum	Group 1	included in footnote as Penicillium (Group 2); currently recognized as P. solitum	--	--
31	Penicillium camemberti	Group 1	included as "Penicillium camembertii" in footnote as Penicillium (Group 2)	Penicillium camemberti	Not identified (not in UNITE)
32	Penicillium commune	Group 1	included in footnote as Penicillium (Group 2)	Penicillium commune	Not identified (in UNITE)
33	Penicillium echinulatum	Group 1	included in footnote as Penicillium (Group 2)	Penicillium echinulatum	Not identified (not in UNITE)
34	Penicillium solitum	Group 1	included in footnote as Penicillium (Group 2)	Penicillium solitum	Both UNITE databases
35	Penicillium purpurogenum	Group 1	in main table	Talaromyces purpureogenus	Both UNITE databases
36	Penicillium spinulosum	Group 1	in main table	Penicillium spinulosum	UNITE with reference singletons
37	Penicillium glabrum	Group 1	included in footnote for P. spinulosum	Penicillium glabrum	Not identified (in UNITE)
38	Penicillium lividum	Group 1	included in footnote for P. spinulosum	Penicillium lividum	Not identified (in UNITE)
39	Penicillium purpurascens	Group 1	included as "Penicillium pupurescens" in footnote for P. spinulosum	Penicillium purpurascens	Not identified (not in UNITE)
40	Penicillium thomii	Group 1	included in footnote for P. spinulosum	Penicillium thomii	Not identified (in UNITE)
41	Penicillium variabile	Group 1	in main table	Talaromyces variabilis	Not identified (not in UNITE)
42	Scopulariopsis brevicaulis	Group 1	in main table	Microascus brevicaulis	Both UNITE databases
43	Scopulariopsis chartarum	Group 1	in main table	Microascus chartarum	Both UNITE databases
44	Stachybotrys chartarum	Group 1	in main table	Stachybotrys chartarum	Both UNITE databases
45	Trichoderma viride	Group 1	in main table	Trichoderma viride	Not identified (in UNITE)
46	Trichoderma atroviride	Group 1	added as synonym for T. viride	Trichoderma atroviride	Both UNITE databases
47	Trichoderma koningii	Group 1	added as synonym for T. viride	Trichoderma koningii	UNITE with reference singletons
48	Wallemia sebi	Group 1	in main table	Wallemia sebi	Both UNITE databases
49	Acremonium strictum	Group 2	in main table	Sarocladium strictum	UNITE with reference singletons
50	Alternaria alternata	Group 2	in main table	Alternaria alternata	Both UNITE databases
51	Aspergillus ustus	Group 2	in main table	Aspergillus ustus	UNITE with reference singletons
52	Cladosporium cladosporioides (Type 1)	Group 2	in main table	Cladosporium cladosporioides	UNITE with global singletons
53	Cladosporium cladosporioides (Type 2)	Group 2	in main table	--	--
54	Cladosporium herbarum	Group 2	in main table	Cladosporium herbarum	Not identified (in UNITE)
55	Epicoccum nigrum	Group 2	in main table	Epicoccum nigrum	Both UNITE databases
56	Mucor racemosus	Group 2	in main table	Mucor racemosus	Not identified (in UNITE)
57	Mucor amphibiorum	Group 2	included in footnote for M. racemosus	Mucor amphibiorum	Not identified (in UNITE)
58	Mucor circinelloides	Group 2	included in footnote for M. racemosus	Mucor circinelloides	Not identified (in UNITE)
59	Mucor hiemalis	Group 2	included in footnote for M. racemosus	Mucor hiemalis	Not identified (in UNITE)
60	Mucor indicus	Group 2	included in footnote for M. racemosus	Mucor indicus	Not identified (in UNITE)
61	Mucor mucedo	Group 2	included in footnote for M. racemosus; currently recognized as Rhizopus stolonifer	--	--
62	Mucor ramosissimus	Group 2	included in footnote for M. racemosus	Mucor ramosissimus	Not identified (in UNITE)
63	Rhizopus azygosporus	Group 2	included in footnote for M. racemosus	Rhizopus azygosporus	Not identified (not in UNITE)
64	Rhizopus homothallicus	Group 2	included in footnote for M. racemosus	Rhizopus homothallicus	Not identified (in UNITE)
65	Rhizopus microsporus	Group 2	included in footnote for M. racemosus	Rhizopus microsporus	Not identified (in UNITE)
66	Rhizopus oligosporus	Group 2	included in footnote for M. racemosus	Rhizopus oligosporus	Not identified (not in UNITE)
67	Rhizopus oryzae	Group 2	included in footnote for M. racemosus	Rhizopus oryzae	Not identified (not in UNITE)
68	Penicillium chrysogenum	Group 2	in main table	Penicillium chrysogenum	UNITE with global singletons
69	Rhizopus stolonifer	Group 2	in main table	Rhizopus stolonifer	Not identified (in UNITE)
Vesper S, et al. 2007. J Occup Environ Med 49:829–833.
